# Supplementary material for: Complement factor H protects tumor cell-derived exosomes from complement-dependent lysis and phagocytosis
Source: PLoS One. 2021 Jun 16;16(6):e0252577. doi: 10.1371/journal.pone.0252577 (PMC8208531; doi:10.1371/journal.pone.0252577)
Supplement: S1 Dataset — (XLSX) [file pone.0252577.s001.xlsx]

## Sheet: Fig 2B
Fig 2B. Flow cytometry of antibody-bound NCI-H460-derived exosomes - Figure is comprised of data from
3 separate experiments with normalization to the secondary antibody control in each
Experiment 1						Normalized	Mean Normalized
			Fluorescence	Mean	SD	Fluorescence	Fluorescence
	Secondary Ab only		96.3	94.65	2.33345	94.65	1
			93
	GT103		561	612	72.1249	5.9271	6.46593
			663			7.00475
	IgG		105	123	25.4558	1.10935	1.29952
			141			1.4897
Experiment 2
	Secondary Ab only		83.4	89.85	9.12168	89.85	1
			96.3
	GT103		678	620.5	81.3173	7.54591	6.90595
			563			6.266
	IgG		144	168	33.9411	1.60267	1.86978
			192			2.13689
Experiment 3
	Secondary Ab only		137	142	7.07107	142	1
			147
	GT103		750	701	69.2965	5.28169	4.93662
			652			4.59155
	IgG		233	215	25.4558	1.64085	1.51408
			197			1.38732
Summary of mean and SD, and
P value for each experiment*				Expt. 1			Expt. 2			Expt. 3
				Mean	SD	P (GT103 vs IgG)	Mean	SD	P (GT103 vs IgG)	Mean	SD	P (GT103 vs IgG)
Secondary antibody only				94.6	2.3		89.8	9.1		142	7.1
GT103 + secondary antibody				612	72.1		620.5	81.3		701	69.3
IgG + secondary antibody				123	25.4		168	33.9		215	25.4
no antibody (Expt. 1 only)				18.5	0
						0.0435486			0.0489792			0.0404637
Summary of normalized data**
				Expt. 1	Expt. 2	Expt. 3	Mean norm. value	SD norm. value	P (GT103 vs IgG)
Secondary antibody only				1	1	1	1
GT103 + secondary				6.47	6.91	4.94	6.10667	1.03
IgG + secondary				1.3	1.87	1.51	1.56	0.29
									0.0120076
*Data are raw fluorescence values from each of three experiments in which each exosome treatment (secondary antibody only, GT103, IgG) was performed in duplicate.
For each experiment, the mean and SD for each treatment are given, as well as the P value for the mean GT103 vs. mean IgG comparison, calculated using Student's t-test.
**The mean of duplicates from experiments 1, 2, and 3 were normalized to the mean secondary antibody only treatment for that day. For each treatment, the mean and SD of the three normalized values were calculated.
The mean normalized values were used to calculate the P value for the GT103 vs. IgG comparison using Student's t-test. The bolded values are plotted in Fig 2B and the P value for the GT103 vs. IgG comparison is given as < 0.05.

## Sheet: Fig 4
Fig 4. Lysis of human exosomes after neutralizing complement protective proteins
	Fluorescence		Mean	SD
No antibody	360		370	13.2288
	385
	365
Anti-CD59	231		242.667	19.3477
	232
	265
GT103	285		270.667	19.0875
	249
	278
GT103 + anti-CD59	179		186.667	16.8622
	175
	206
IgG	322		327	10.4403
	320
	339
Lysis buffer	62		67	4.3589
	70
	69
t-test		P value
IgG vs GT103 + anti-CD59		0.000686582
IgG vs GT103		0.0193016
IgG vs anti-CD59		0.00643793

## Sheet: Fig 5
Fig 5. GT103 mediates complement lysis of exosomes by the classical pathway
Fig 5A		Fluorescence		Mean	SD		Comparisons
	NHS	494		484.333	25.8908
		455
		504
	HINHS	473		490.333	25.8134
		520
		478					t-test			P value
	HINHS + GT103	408		405.667	10.6927		NHS + IgG vs NHS + GT103			0.00156176
		415					NHS + IgG vs NHS + GT103 Fab			0.876946
		394
	NHS + GT103	226		208.333	34.1223
		230
		169
	NHS + IgG	450		425.667	21.7792
		419
		408
	NHS + FAb GT103	410		430	39.0512
		475
		405
	Lysis Buffer	126		143	14.7309
		151
		152
Fig 5B	NHS	447		464	16.5227
		480
		465					t-test			P value
	HINHS	423		439.333	33.6204		NHS + IgG vs NHS + GT103			0.004941
		478					C1q Dpl + IgG vs C1q Dpl + GT103			0.362593
		417
	HINHS + GT103	475		462.333	32.8836
		425
		487
	NHS + GT103	262		262.333	31.5013
		294
		231
	NHS + IgG	425		401.667	20.8167
		385
		395
	C1q Dpl + GT103	386		408.333	19.8578
		424
		415
	C1q Dpl + IgG	439		431.333	32.1921
		459
		396
	Lysis Buffer	143		163	17.7764
		177
		169
Fig 5C	NHS + GT103	273		252	28.931
		219					t-test			P value
		264					NHS + IgG vs NHS + GT103			0.0035618
	NHS + IgG	422		472.667	44.7921		C4 Dpl + IgG vs C4 Dpl + GT103			0.916695
		507					FB Dpl + IgG vs FB Dpl + GT103			0.00509565
		489
	C4 Dpl + GT103	507		478.667	26.3122
		474
		455
	C4 Dpl + IgG	449		476.333	24.9867
		482
		498
	FB Dpl + GT103	330		313.667	33.6204
		275
		336
	FB DPL + IgG	485		457.667	25.697
		434
		454
	Lysis Buffer	161		176	14.1067
		178
		189

## Sheet: Fig 6
Fig 6. GT103-mediated phagocytosis of NCI-H460 exosomes
	% double positive	Mean	SD
No antibody	1.16	1.25	0.127279
	1.34
GT103 (200 ug/mL)	13.8	14.05	0.353553
	14.3
GT103 (50 ug/mL)	10.9	11.2	0.424264
	11.5
IgG (200 ug/mL)	3.36	3.16	0.282843
	2.96
IgG (50 ug/mL)	3.1	3.005	0.13435
	2.91
t-test		P value
GT103 vs IgG - 200 ug/mL		0.000431594
GT103 vs IgG - 50 ug/mL		0.000735627

## Sheet: S1 Fig
S1 Fig. GT103 binding to, and lysis of, PBMC-derived and NCI-H460 tumor cell-derived exosomes
PBMC Binding		Fluorescence		Mean	SD
PBMC Secondary Only		132		155.333	20.5994
		163
		171
PBMC GT103		319		285.333	34.5302
		250
		287					t-test			P value
PBMC IgG		283		298.333	18.5831		PBMC GT103 vs PBMC IgG			0.605217
		293					H460 GT103 vs H460 IgG			0.000264974
		319
H460 Secondary Only		131		120.333	13.6137
		125
		105
H460 GT103		727		691.333	33.7095
		687
		660
H460 IgG		270		244.667	26.0256
		218
		246
PBMC Lysis		Fluorescence		Mean	SD
PBMC NHS		445		460	21.2132
		475
PBMC NHS + GT103		371		391.5	28.9914		t-test			P value
		412					PBMC GT103 vs PBMC IgG			0.596177
PBMC NHS + IgG		384		376.5	10.6066		H460 GT103 vs H460 IgG			0.00482352
		369
PBMC Lysis Buffer		145		130	21.2132
		115
H460 NHS		522		511.5	14.8492
		501
H460 NHS + GT103		254		261	9.89949
		268
H460 NHS + IgG		474		484	14.1421
		494
H460 Lysis Buffer		122		138.5	23.3345
		155

## Sheet: S3 Fig
S3 Fig. GT103-mediated complement dependent cytotoxicity (CDC) of human lung cancer cells in the presence of normal or complement depleted sera
	Absorbance	Cytotoxicity*	Cytotoxicity %	Mean %	SD		Summary
Spontaneous Release	0.326	0.307667					Cytotoxicity %			Mean	SD		t-test			P value
(Cells with no treatment)	0.318						HINHS 1:8			6.85	3.1		NHS + GT103 vs FB Dpl + GT103			0.0170274
	0.279						NHS			21.8	2.5		NHS + GT103 vs C1q Dpl + GT103			0.000406095
HINHS	0.494	0.101067	10.1067	6.85229	3.08213		NHS + CFH Ab (200 ug/mL)			39.4	1.6		NHS + GT103 vs C4 Dpl + GT103			0.000231163
	0.381	0.0397758	3.97758				NHS + IgG(200 ug/mL)			26.7	2.7
	0.427	0.0647261	6.47261				FB Dpl			18.5	2.7
NHS	0.71	0.218225	21.8225	21.7682	2.46836		FB Dpl + CFH Ab (200 ug/mL)			34.2	1.6
	0.663	0.192732	19.2732				FB Dpl + IgG(200 ug/mL)			24.5	3.3
	0.754	0.24209	24.209				C1q Dpl			21	3.2
NHS + CFH Ab (200 ug/mL)	1.003	0.377147	37.7147	39.3781	1.6284		C1q Dpl + CFH Ab (200 ug/mL)			25.4	1.3
	1.063	0.409691	40.9691				C1q Dpl + IgG(200 ug/mL)			19.8	4.5
	1.035	0.394504	39.4504				C4 Dpl			22.4	2.5
NHS + IgG (200 ug/mL)	0.799	0.266498	26.6498	26.7221	2.65849		C4 Dpl + CFH Ab (200 ug/mL)			23.2	1.5
	0.752	0.241005	24.1005				C4 Dpl + IgG(200 ug/mL)			22.2	1.4
	0.85	0.29416	29.416
FB Dpl	0.608	0.1629	16.29	18.4596	2.70982
	0.632	0.175918	17.5918
	0.704	0.21497	21.497
FB Dpl + CFH Ab (200 ug/mL)	0.968	0.358163	35.8163	34.1891	1.60076
	0.909	0.326162	32.6162
	0.937	0.341349	34.1349
FB Dpl + IgG (200 ug/mL)	0.739	0.233954	23.3954	24.4802	3.33519
	0.828	0.282227	28.2227
	0.71	0.218225	21.8225
C1q Dpl	0.626	0.172663	17.2663	20.9727	3.24276
	0.737	0.232869	23.2869
	0.72	0.223649	22.3649
C1q Dpl + CFH Ab (200 ug/mL)	0.761	0.245887	24.5887	25.4384	1.33339
	0.805	0.269752	26.9752
	0.764	0.247514	24.7514
C1q Dpl + IgG (200 ug/mL)	0.741	0.235039	23.5039	19.8517	4.53813
	0.58	0.147713	14.7713
	0.7	0.212801	21.2801
C4 Dpl	0.74	0.234496	23.4496	22.4553	2.4608
	0.67	0.196529	19.6529
	0.755	0.242632	24.2632
C4 Dpl + CFH Ab (200 ug/mL)	0.703	0.214428	21.4428	23.1604	1.49954
	0.747	0.238293	23.8293
	0.754	0.24209	24.209
C4 Dpl + IgG (200 ug/mL)	0.73	0.229073	22.9073	22.1841	1.39591
	0.733	0.2307	23.07
	0.687	0.205749	20.5749
Maximum Release	2.179	2.15133
(Cells with lysis buffer)	2.176
	2.099
*Cytotoxicity = (Experimental Release - Spontaneous Release)/(Max Release - Spontaneous Release)
Spontaneous Release mean value placed in cell C4 for convenience in calculations
Maximum Release mean value placed in cell C46 for convenience in calculations
